# Supplementary material for: Gut Microbiota Affects Host Fitness of Fall Armyworm Feeding on Different Food Types
Source: Insects. 2024 Apr 24;15(5):304. doi: 10.3390/insects15050304 (PMC11122019; doi:10.3390/insects15050304)
Supplement: Supplementary file 1 [file insects-15-00304-s001.zip]

Archive with 1 entries (1 files):
- insects-2960570-supplementary.pdf
